# Supplementary material for: tert-Butyl N-[(S)-1-hydrazinecarbonyl-2-hydroxy­ethyl]carbamate
Source: Acta Crystallogr Sect E Struct Rep Online. 2010 Mar 31;66(Pt 4):o994. doi: 10.1107/S1600536810011438 (PMC2983938; doi:10.1107/S1600536810011438)
Supplement: Supplementary file 2 [file e-66-0o994-Isup2.hkl]

#
# h,k,l, Fc-squared, Fo-squared, sigma(Fo-squared) and status flag
#
data_I
_shelx_title ' 2009src0788 in P2(1)'
_shelx_refln_list_code          4
_shelx_F_calc_maximum       70.06
_exptl_crystal_F_000       236.00
_reflns_d_resolution_high  0.7698
 
loop_
 _symmetry_equiv_pos_as_xyz
 'x, y, z'
 '-x, y+1/2, -z'
 
_cell_length_a     6.9274
_cell_length_b     5.0074
_cell_length_c    16.2388
_cell_angle_alpha  90.000
_cell_angle_beta   94.483
_cell_angle_gamma  90.000
 
_shelx_F_squared_multiplier     1.000
 
loop_
 _refln_index_h
 _refln_index_k
 _refln_index_l
 _refln_F_squared_calc
 _refln_F_squared_meas
 _refln_F_squared_sigma
 _refln_observed_status
   1   0   0      549.93        0.18      0.38 o
   2   0   0      387.90      388.40      7.34 o
   3   0   0        4.31        3.66      1.07 o
   4   0   0       83.68       80.35      2.45 o
   5   0   0      400.29      460.04     10.34 o
   6   0   0      296.49      297.30      8.09 o
   7   0   0       45.38       48.33      2.49 o
   8   0   0       64.56       55.69      6.85 o
   1   1   0     1759.96     1563.79     24.93 o
   2   1   0      126.47      116.45      3.71 o
   3   1   0      420.10      444.37      9.95 o
   4   1   0       87.80       85.94      3.19 o
   5   1   0      220.21      229.88      4.46 o
   6   1   0        4.06        4.33      0.83 o
   7   1   0       48.39       44.32      3.58 o
   8   1   0       94.36       95.30      5.66 o
   0   2   0     2435.80     2428.83     50.19 o
   1   2   0       20.26       18.63      1.19 o
   2   2   0      405.05      413.89      6.57 o
   3   2   0       91.86      100.30      2.62 o
   4   2   0      124.82      135.96      4.05 o
   5   2   0       11.68       14.24      1.54 o
   6   2   0      135.48      141.16      5.87 o
   7   2   0       17.74       21.27      2.10 o
   8   2   0       22.25       22.86      3.85 o
   1   3   0      181.81      201.66      3.69 o
   2   3   0      151.51      165.99      3.69 o
   3   3   0      304.66      306.18      8.71 o
   4   3   0        8.99        9.94      1.64 o
   5   3   0      135.41      147.19      4.98 o
   6   3   0       46.44       53.14      4.81 o
   7   3   0        5.47        4.52      1.94 o
   0   4   0       96.82      104.18      4.18 o
   1   4   0       38.94       34.91      1.82 o
   2   4   0      145.82      159.80      5.43 o
   3   4   0       43.44       38.16      1.82 o
   4   4   0        0.07        3.49      2.08 o
   5   4   0       27.80       26.25      2.49 o
   6   4   0       20.09       15.74      3.89 o
   7   4   0        4.00        5.95      6.13 o
   1   5   0        0.03        2.88      1.57 o
   2   5   0       33.16       37.99      3.91 o
   3   5   0       52.93       46.59      4.66 o
   4   5   0       92.63       82.22      5.30 o
   5   5   0       21.04       16.22      6.67 o
   0   6   0       42.17       49.92      6.67 o
   2   6   0        2.79        7.24      4.07 o
   3   6   0        5.40       14.78      8.29 o
  -8   0   1        1.22        2.88      3.06 o
  -7   0   1      107.08      123.57      5.76 o
  -6   0   1      156.48      173.66     12.20 o
  -5   0   1        4.87        6.68      1.01 o
  -4   0   1      173.73      195.15      4.51 o
  -3   0   1       65.29       78.37      2.34 o
  -2   0   1     2468.55     2327.49     32.52 o
  -1   0   1      222.43       -0.25      0.72 o
   1   0   1      310.35      298.40      8.71 o
   2   0   1      420.52      440.74      9.58 o
   3   0   1      218.25      240.06      6.01 o
   4   0   1      817.00      824.25     16.21 o
   5   0   1     1026.56     1136.51     22.84 o
   6   0   1       65.87       57.72      2.88 o
   7   0   1        0.01        1.23      1.39 o
   8   0   1        0.73        0.00      3.96 o
  -8   1   1       35.55       34.31      3.23 o
  -7   1   1        6.98        5.80      1.07 o
  -6   1   1       36.93       35.97      2.26 o
  -5   1   1       60.66       73.72      2.97 o
  -4   1   1      193.50      199.40      4.24 o
  -3   1   1      724.21      710.62     12.38 o
  -2   1   1       66.08       66.40      2.68 o
  -1   1   1     1129.30      978.24     12.36 o
   0   1   1     1086.73      982.38     14.91 o
   1   1   1     1182.45     1082.91     22.11 o
   2   1   1       84.94       80.75      1.85 o
   3   1   1      170.68      177.03      3.83 o
   4   1   1       44.91       43.20      1.68 o
   5   1   1       62.29       62.46      1.74 o
   6   1   1      119.68      130.45      4.17 o
   7   1   1       92.92       90.44      2.95 o
   8   1   1       47.72       46.27      6.68 o
  -8   2   1       12.24       23.25      6.49 o
  -7   2   1        6.92        5.22      1.85 o
  -6   2   1       63.22       69.16      3.28 o
  -5   2   1       54.64       58.20      2.68 o
  -4   2   1      101.75       98.58      2.90 o
  -3   2   1       60.62       64.74      2.83 o
  -2   2   1      328.22      345.74      5.84 o
  -1   2   1      223.99      216.99      3.81 o
   0   2   1      180.84      222.34      6.99 o
   1   2   1       54.29       52.32      1.84 o
   2   2   1      470.87      472.99      7.53 o
   3   2   1      386.27      424.84      7.11 o
   4   2   1      322.20      344.02      9.03 o
   5   2   1      263.50      289.34      8.02 o
   6   2   1       74.21       76.93      8.06 o
   7   2   1       27.26       26.46      2.53 o
   8   2   1        5.16        3.93      2.82 o
  -7   3   1        8.84        5.51      2.33 o
  -6   3   1       63.63       61.12      3.73 o
  -5   3   1       57.36       55.25      3.21 o
  -4   3   1       56.05       60.95      2.80 o
  -3   3   1      271.86      299.13      7.90 o
  -2   3   1       69.73       79.39      2.16 o
  -1   3   1      423.23      453.92      8.39 o
   0   3   1      102.83      117.96      2.68 o
   1   3   1      139.42      151.13      3.51 o
   2   3   1      181.16      204.85      4.33 o
   3   3   1       58.74       61.76      2.11 o
   4   3   1       59.94       61.67      2.45 o
   5   3   1       39.53       39.29      2.92 o
   6   3   1      114.84      119.48     13.50 o
   7   3   1        8.73        8.02      3.38 o
  -7   4   1        4.21        9.73      6.13 o
  -6   4   1       20.10       20.10      6.10 o
  -5   4   1        1.84        2.94      2.87 o
  -4   4   1      141.24      145.09     18.64 o
  -3   4   1       22.90       16.82      2.64 o
  -2   4   1       76.84       84.37      3.14 o
  -1   4   1       60.15       60.05      1.96 o
   0   4   1       24.34       27.50      1.57 o
   1   4   1       44.46       38.37      2.07 o
   2   4   1      174.33      187.69      4.79 o
   3   4   1        6.75        8.29      1.52 o
   4   4   1        3.90        5.61      1.64 o
   5   4   1       73.81       69.83      4.16 o
   6   4   1       17.49       16.94      5.95 o
   7   4   1        2.28        1.55      4.01 o
  -5   5   1        2.67       -2.34      4.69 o
  -4   5   1       74.69       85.32      9.62 o
  -3   5   1      100.81       98.28      5.51 o
  -2   5   1      131.70      121.21      6.56 o
  -1   5   1       76.24       78.25      5.08 o
   0   5   1       22.71       20.37      2.03 o
   1   5   1      308.42      297.28      8.31 o
   2   5   1       51.92       49.49      5.30 o
   3   5   1       30.29       27.89      3.67 o
   4   5   1        6.19        6.29      3.27 o
   5   5   1        5.94        7.51      4.22 o
  -3   6   1        1.08        8.65      7.75 o
  -2   6   1       25.00       24.28      3.43 o
  -1   6   1       22.32       24.73      3.72 o
   0   6   1       52.71       69.02      9.37 o
   2   6   1       77.57       81.27      7.84 o
   3   6   1        2.57        7.75      7.93 o
  -8   0   2       22.64       23.79      5.05 o
  -7   0   2       27.27       30.63      2.14 o
  -6   0   2        7.17       14.79      1.48 o
  -5   0   2        3.95        5.13      1.42 o
  -4   0   2       84.41       88.23      3.65 o
  -3   0   2      436.13      488.76     12.67 o
  -2   0   2     4908.68     4645.51     79.05 o
  -1   0   2     4777.74     4110.26    360.44 o
   1   0   2     1257.72     1203.08     23.14 o
   2   0   2     1386.69     1328.61     25.14 o
   3   0   2      431.67      490.38     10.64 o
   4   0   2      190.59      195.05      6.18 o
   5   0   2       76.11       71.68      3.55 o
   6   0   2        8.98        8.58      1.41 o
   7   0   2      184.16      187.64     10.36 o
   8   0   2       18.55       17.43      3.42 o
  -8   1   2        1.67        3.65      1.89 o
  -7   1   2        0.81        0.30      0.85 o
  -6   1   2       77.91       86.10      2.92 o
  -5   1   2       71.57       69.12      2.09 o
  -4   1   2       25.95       33.01      1.30 o
  -3   1   2       99.35      102.60      3.13 o
  -2   1   2      957.75      910.25     12.95 o
  -1   1   2        7.09        9.75      0.62 o
   0   1   2     2361.77     2166.31     30.38 o
   1   1   2      433.06      414.38      6.79 o
   2   1   2      340.80      372.26      7.29 o
   3   1   2      278.35      303.64      5.52 o
   4   1   2        8.13        7.19      0.76 o
   5   1   2       20.81       21.39      1.11 o
   6   1   2      196.90      181.49      3.98 o
   7   1   2       26.00       20.95      1.40 o
   8   1   2        7.56       -0.50      1.98 o
  -8   2   2       35.51       42.69      4.52 o
  -7   2   2       37.61       37.04      2.35 o
  -6   2   2       50.00       53.86      4.47 o
  -5   2   2      183.21      187.22      7.49 o
  -4   2   2       25.74       26.57      2.03 o
  -3   2   2       86.28       88.80      2.56 o
  -2   2   2      185.65      202.76      3.60 o
  -1   2   2      106.63       98.26      3.65 o
   0   2   2      495.36      525.15      8.99 o
   1   2   2       22.06       24.52      1.49 o
   2   2   2        6.08        5.84      1.00 o
   3   2   2       40.34       42.90      1.31 o
   4   2   2      287.29      318.55      6.60 o
   5   2   2        2.77        3.43      0.58 o
   6   2   2       28.69       28.06      1.69 o
   7   2   2       21.02       24.18      2.59 o
   8   2   2        4.10        2.04      2.94 o
  -7   3   2        1.15        2.00      1.95 o
  -6   3   2        4.14        5.14      1.41 o
  -5   3   2       15.34       16.22      1.61 o
  -4   3   2      174.43      184.58      6.05 o
  -3   3   2        5.71       21.58      4.63 o
  -2   3   2        5.87        4.39      1.30 o
  -1   3   2       40.70       48.14      2.01 o
   0   3   2      456.31      486.88      8.69 o
   1   3   2       67.42       70.72      2.02 o
   2   3   2       13.28       11.93      0.97 o
   3   3   2       65.46       68.40      1.80 o
   4   3   2      337.22      353.62      8.14 o
   5   3   2        6.89        7.31      1.43 o
   6   3   2       39.71       32.60      3.11 o
   7   3   2       13.81       16.54      4.75 o
  -7   4   2       19.37       17.28      7.13 o
  -6   4   2       44.25       40.19      5.82 o
  -5   4   2       44.48       45.55      6.37 o
  -4   4   2       52.24       65.21      4.30 o
  -3   4   2      167.60      150.41      4.75 o
  -2   4   2      143.01      139.28      3.90 o
  -1   4   2       46.29       44.19      1.96 o
   0   4   2       68.84       68.35      2.43 o
   1   4   2        7.67        6.46      1.31 o
   2   4   2      137.55      141.75      4.94 o
   3   4   2      141.99      146.44      4.53 o
   4   4   2       46.64       49.12      3.37 o
   5   4   2       11.64       10.90      2.29 o
   6   4   2        6.73       -3.60      3.78 o
  -5   5   2       27.97       34.03      4.00 o
  -4   5   2       41.76       48.57     11.19 o
  -3   5   2       35.76       32.39      4.08 o
  -2   5   2       80.56       80.50      7.01 o
  -1   5   2       88.49       86.04      3.30 o
   0   5   2       75.23       82.25      4.19 o
   1   5   2       67.04       69.03      4.00 o
   2   5   2      118.29      122.80      4.21 o
   3   5   2        2.58        5.77      2.34 o
   4   5   2       33.79       35.75      3.68 o
   5   5   2        8.93       12.31     10.90 o
  -3   6   2        1.35        1.26      5.23 o
  -2   6   2        0.83        3.10      3.08 o
  -1   6   2       41.91       38.80      4.19 o
   0   6   2        0.83        7.02      5.68 o
   1   6   2       37.39       33.46      3.98 o
   2   6   2       13.05       14.96      6.31 o
   3   6   2       40.17       45.18      5.17 o
  -8   0   3       37.63       33.16      5.77 o
  -7   0   3       42.70       48.43      4.18 o
  -6   0   3       84.54       82.10      6.39 o
  -5   0   3       43.71       45.98      2.04 o
  -4   0   3      307.45      299.12      7.71 o
  -3   0   3      193.88      172.17      4.78 o
  -2   0   3     1106.06     1036.45     22.36 o
  -1   0   3      981.83      874.95     13.71 o
   0   0   3       55.00       59.32      2.05 o
   1   0   3        1.80        1.54      0.84 o
   2   0   3      728.12      690.23     14.36 o
   3   0   3     1671.94     1786.55     40.40 o
   4   0   3       25.09       23.53      1.65 o
   5   0   3       41.09       35.51      3.88 o
   6   0   3        9.35       10.75      1.41 o
   7   0   3       17.32       15.57      2.10 o
   8   0   3       13.13        7.64      3.03 o
  -8   1   3        3.17        5.38      2.70 o
  -7   1   3        3.41        3.78      1.03 o
  -6   1   3      132.33      138.39      4.57 o
  -5   1   3       48.58       46.12      2.53 o
  -4   1   3       67.63       70.61      3.30 o
  -3   1   3      198.47      214.58      3.42 o
  -2   1   3      655.06      628.79      8.78 o
  -1   1   3     1234.93     1188.95     16.89 o
   0   1   3      234.35      217.85      3.87 o
   1   1   3      599.47      555.55      8.99 o
   2   1   3      805.00      859.14     12.72 o
   3   1   3      363.68      406.27      7.29 o
   4   1   3      102.31      101.13      2.58 o
   5   1   3      143.54      144.72      4.73 o
   6   1   3       51.48       51.90      2.73 o
   7   1   3        3.23        4.89      1.14 o
   8   1   3        7.54        4.25      2.17 o
  -8   2   3       10.35       16.63      3.03 o
  -7   2   3        0.42        6.09      2.87 o
  -6   2   3      167.04      175.50     10.19 o
  -5   2   3        4.53        7.68      2.07 o
  -4   2   3       29.18       32.37      1.55 o
  -3   2   3      309.34      327.07      7.06 o
  -2   2   3      268.18      293.52      7.24 o
  -1   2   3      173.62      155.65      3.40 o
   0   2   3      686.08      681.86     10.38 o
   1   2   3      363.91      367.33      7.78 o
   2   2   3      217.36      251.93      5.08 o
   3   2   3      132.36      143.00      3.98 o
   4   2   3       22.63       21.77      4.19 o
   5   2   3       80.77       80.34      3.04 o
   6   2   3       27.93       27.32      1.74 o
   7   2   3       17.40       16.18      1.36 o
   8   2   3        3.26       -3.95      3.87 o
  -7   3   3       18.91       15.46      2.58 o
  -6   3   3       32.00       35.20      2.47 o
  -5   3   3       14.38       14.88      1.95 o
  -4   3   3      121.78      134.96      5.37 o
  -3   3   3       81.42       87.27      4.16 o
  -2   3   3       76.45       75.81      2.03 o
  -1   3   3       55.82       53.79      1.73 o
   0   3   3       86.37       94.44      3.01 o
   1   3   3       59.45       58.94      1.87 o
   2   3   3      110.15      112.45      4.28 o
   3   3   3       56.36       57.08      2.56 o
   4   3   3      127.65      132.16      2.67 o
   5   3   3      247.97      264.93      8.09 o
   6   3   3        0.49       -1.69      2.43 o
   7   3   3        9.43        8.90      7.39 o
  -7   4   3        7.49        2.44      3.52 o
  -6   4   3       43.64       52.37      5.76 o
  -5   4   3       13.74       17.08      2.90 o
  -4   4   3       82.41       87.18      4.97 o
  -3   4   3      215.28      220.87      6.02 o
  -2   4   3       60.45       58.75      1.97 o
  -1   4   3       80.47       75.37      2.40 o
   0   4   3      122.60      129.55      3.40 o
   1   4   3      118.20      112.79      3.31 o
   2   4   3       61.70       52.55      2.09 o
   3   4   3      106.37      105.41      3.34 o
   4   4   3       41.63       30.89      3.90 o
   5   4   3       15.17       12.90      6.58 o
   6   4   3       69.68       84.76      9.63 o
  -5   5   3       83.51       78.58     10.63 o
  -4   5   3      120.45      122.69     13.12 o
  -3   5   3       16.62       16.50      3.72 o
  -2   5   3       17.08       20.34      3.62 o
  -1   5   3       60.08       58.16      3.04 o
   0   5   3      121.38      117.36      4.85 o
   1   5   3       72.68       60.50      4.18 o
   2   5   3       32.68       29.37      4.68 o
   3   5   3      127.02      107.32     12.44 o
   4   5   3       17.37       14.51      6.04 o
   5   5   3        4.19        5.61      3.80 o
  -3   6   3        2.82        3.78      5.95 o
  -2   6   3       25.07       40.55      8.29 o
  -1   6   3       12.47       15.96      2.99 o
   0   6   3       65.19       69.07     14.60 o
   1   6   3       13.47       10.64      3.31 o
   2   6   3       37.57       34.98      4.51 o
   3   6   3        9.92       25.41      5.62 o
  -8   0   4        0.00        7.03      4.15 o
  -7   0   4        0.00        1.60      1.84 o
  -6   0   4        3.50        4.38      1.73 o
  -5   0   4        8.58        9.19      1.45 o
  -4   0   4      275.71      264.60      7.86 o
  -3   0   4      393.93      390.54     10.66 o
  -2   0   4      566.09      545.60     13.64 o
  -1   0   4     1695.67     1585.47     24.24 o
   0   0   4        1.24        1.98      0.74 o
   1   0   4      664.38      698.93     15.37 o
   2   0   4      158.82      173.49      4.81 o
   3   0   4       44.88       46.69      2.14 o
   4   0   4       17.87       16.58      1.50 o
   5   0   4        1.06        0.35      1.34 o
   6   0   4      165.76      173.66      7.17 o
   7   0   4        1.68        2.32      1.57 o
   8   0   4       24.39       23.73      3.64 o
  -8   1   4        7.61        7.90      2.16 o
  -7   1   4       16.27       12.61      1.73 o
  -6   1   4       41.96       39.97      2.49 o
  -5   1   4      146.99      158.48      3.64 o
  -4   1   4       87.08       84.39      3.06 o
  -3   1   4       18.63       20.21      1.58 o
  -2   1   4      346.10      347.06      6.30 o
  -1   1   4      660.17      614.69      8.70 o
   0   1   4     1042.71     1027.07     14.42 o
   1   1   4      799.33      787.46     11.66 o
   2   1   4      423.54      439.29      7.22 o
   3   1   4      343.76      399.55      6.94 o
   4   1   4      138.19      127.36      3.06 o
   5   1   4       98.28       89.36      4.08 o
   6   1   4       35.60       32.78      2.05 o
   7   1   4      116.83      118.37      4.18 o
   8   1   4        1.94        1.82      2.38 o
  -8   2   4       23.13       23.81      3.23 o
  -7   2   4       13.30        8.03      1.82 o
  -6   2   4       45.78       46.13      1.80 o
  -5   2   4       12.47       17.78      1.70 o
  -4   2   4       38.54       33.75      1.96 o
  -3   2   4       67.22       62.27      2.59 o
  -2   2   4       77.61       74.52      2.05 o
  -1   2   4      520.32      532.15      8.59 o
   0   2   4      120.75      108.04      3.21 o
   1   2   4       29.38       27.27      1.33 o
   2   2   4      793.93      863.01     13.33 o
   3   2   4        0.20        2.72      1.54 o
   4   2   4       11.59       12.33      1.37 o
   5   2   4       67.02       61.46      4.09 o
   6   2   4       28.75       24.68      1.64 o
   7   2   4       19.21       15.77      1.85 o
   8   2   4        9.27        8.05      3.27 o
  -7   3   4       49.80       59.48      4.55 o
  -6   3   4       40.03       35.90      2.37 o
  -5   3   4        1.08        3.62      1.39 o
  -4   3   4       26.13       25.62      2.72 o
  -3   3   4        6.55        7.03      1.24 o
  -2   3   4      135.98      135.30      4.29 o
  -1   3   4        1.12        1.44      0.71 o
   0   3   4       55.74       55.91      3.28 o
   1   3   4       15.85       21.03      1.35 o
   2   3   4       12.37       12.76      1.81 o
   3   3   4      174.04      175.81      4.81 o
   4   3   4      164.12      168.66      4.96 o
   5   3   4        7.93        7.51      0.72 o
   6   3   4        5.62        3.06      5.77 o
   7   3   4       12.13        9.25      3.41 o
  -7   4   4       10.92       13.34      5.23 o
  -6   4   4       95.21       99.43      7.26 o
  -5   4   4        7.27        8.83      2.89 o
  -4   4   4      138.22      156.92      7.68 o
  -3   4   4      218.57      213.42      7.99 o
  -2   4   4      132.58      124.58      4.70 o
  -1   4   4       72.89       72.04      2.98 o
   0   4   4      243.65      234.66      5.54 o
   1   4   4      308.22      326.75      7.01 o
   2   4   4      258.91      274.00      6.00 o
   3   4   4       47.72       46.21      2.18 o
   4   4   4       69.49       62.31      5.47 o
   5   4   4      106.71       91.01     11.53 o
   6   4   4        2.00        4.42      3.60 o
  -5   5   4        2.87        2.68      3.33 o
  -4   5   4       11.15       17.99      3.25 o
  -3   5   4      228.11      256.04     12.26 o
  -2   5   4       34.92       36.82      2.23 o
  -1   5   4      170.55      176.93      4.72 o
   0   5   4      139.23      152.03      5.30 o
   1   5   4       21.74       19.11      2.50 o
   2   5   4       30.42       29.97      2.48 o
   3   5   4       23.84       25.30      4.42 o
   4   5   4       55.40       60.23      6.59 o
   5   5   4        4.80        0.93      3.74 o
  -3   6   4        3.93       -0.54      4.51 o
  -2   6   4        4.09        3.18      3.09 o
  -1   6   4        3.56        2.74     10.18 o
   0   6   4        2.92        5.33     10.81 o
   1   6   4        2.55        3.63      5.05 o
   2   6   4       10.39       11.17      5.95 o
  -8   0   5        9.04       10.63      4.15 o
  -7   0   5        0.33        1.76      2.16 o
  -6   0   5      296.96      317.31     13.68 o
  -5   0   5       35.04       26.20      2.08 o
  -4   0   5      118.27      109.30      5.44 o
  -3   0   5        0.63        0.10      0.91 o
  -2   0   5       94.92      102.68      4.00 o
  -1   0   5      163.40      168.60      3.99 o
   0   0   5      173.96      185.33      5.06 o
   1   0   5      503.44      515.82     18.70 o
   2   0   5      320.19      356.81      8.71 o
   3   0   5      136.91      156.60      5.33 o
   4   0   5        0.00        0.80      1.15 o
   5   0   5        3.49        3.30      1.28 o
   6   0   5        1.68        2.56      1.68 o
   7   0   5        2.33        0.95      1.66 o
   8   0   5        7.67        6.16      3.27 o
  -8   1   5        2.88        1.35      2.43 o
  -7   1   5       57.80       58.28      3.85 o
  -6   1   5       24.74       25.53      1.48 o
  -5   1   5        3.46        5.23      0.75 o
  -4   1   5       19.79       20.33      1.10 o
  -3   1   5      407.65      426.07      7.84 o
  -2   1   5     1538.03     1600.30     20.31 o
  -1   1   5       34.50       37.09      1.40 o
   0   1   5      683.48      708.08     11.41 o
   1   1   5      155.72      173.52      3.46 o
   2   1   5      758.51      773.64     11.81 o
   3   1   5      445.11      459.09      7.93 o
   4   1   5       11.12        9.59      3.22 o
   5   1   5       51.28       45.10      2.09 o
   6   1   5      185.18      182.55      5.67 o
   7   1   5       23.54       17.66      1.79 o
   8   1   5        0.22        0.06      3.28 o
  -8   2   5       55.37       62.49      6.50 o
  -7   2   5       33.08       31.48      3.20 o
  -6   2   5       40.78       40.65      4.86 o
  -5   2   5       61.33       63.59      3.15 o
  -4   2   5      121.49      129.32      3.24 o
  -3   2   5      302.49      306.35      6.29 o
  -2   2   5      723.62      746.87     11.88 o
  -1   2   5      264.69      282.36      5.36 o
   0   2   5       61.51       58.10      2.70 o
   1   2   5      229.11      231.70      4.52 o
   2   2   5       18.85       18.97      1.28 o
   3   2   5      463.90      506.93      9.22 o
   4   2   5        1.97        3.54      0.89 o
   5   2   5       61.24       59.40      2.34 o
   6   2   5       19.65       21.02      2.13 o
   7   2   5       20.59       20.84      2.53 o
   8   2   5        2.87       10.08      3.17 o
  -7   3   5       10.43        9.34      2.73 o
  -6   3   5        1.78        0.73      1.16 o
  -5   3   5        9.85       11.57      1.39 o
  -4   3   5       11.46       14.45      1.70 o
  -3   3   5       13.71       13.11      0.84 o
  -2   3   5      170.68      170.45      3.93 o
  -1   3   5       72.54       70.87      3.18 o
   0   3   5       91.91       99.67      2.88 o
   1   3   5       46.37       44.65      2.60 o
   2   3   5       28.27       29.24      1.68 o
   3   3   5      292.15      294.41      6.16 o
   4   3   5       64.54       66.16      2.36 o
   5   3   5       14.12       12.74      1.11 o
   6   3   5       23.68       29.09      3.11 o
   7   3   5       16.37       15.71      3.17 o
  -6   4   5       68.12       74.06      4.40 o
  -5   4   5       55.47       68.17      4.63 o
  -4   4   5        3.58        6.11      2.45 o
  -3   4   5       84.77       85.67      2.70 o
  -2   4   5      145.73      140.87      3.24 o
  -1   4   5       77.39       78.87      2.37 o
   0   4   5       16.55       14.49      1.33 o
   1   4   5      259.28      254.88      5.91 o
   2   4   5       59.85       64.54      2.31 o
   3   4   5       92.18       90.95      3.33 o
   4   4   5       33.06       28.74      3.29 o
   5   4   5       78.69       77.61      5.44 o
   6   4   5       39.44       39.83      4.89 o
  -5   5   5       17.81       21.53      4.36 o
  -4   5   5       37.52       41.81      3.82 o
  -3   5   5       14.08       18.45      3.84 o
  -2   5   5       47.57       46.95      2.23 o
  -1   5   5       20.47       17.56      1.46 o
   0   5   5        8.89       11.99      2.36 o
   1   5   5      109.05      125.00      4.70 o
   2   5   5      162.47      170.24      8.68 o
   3   5   5        6.26        7.52      2.60 o
   4   5   5       20.84       18.97      3.53 o
   5   5   5       22.97       21.21      4.08 o
  -2   6   5       22.93       13.89      3.06 o
  -1   6   5       17.50       13.65      3.31 o
   0   6   5       22.77       17.28      4.33 o
   1   6   5       82.75       82.45      8.16 o
   2   6   5       19.57       25.74      4.05 o
  -8   0   6        2.62        2.96      2.59 o
  -7   0   6       30.13       35.00      3.32 o
  -6   0   6      130.61      137.53      8.71 o
  -5   0   6        8.68        8.10      1.49 o
  -4   0   6       28.99       31.32      1.90 o
  -3   0   6      770.38      761.95     13.82 o
  -2   0   6      186.76      206.07      4.18 o
  -1   0   6     3446.78     3408.62     59.25 o
   0   0   6       83.94       84.20      5.26 o
   1   0   6        1.85        1.42      1.23 o
   2   0   6       69.05       65.18      3.56 o
   3   0   6      155.66      186.57      5.69 o
   4   0   6      174.90      188.17      8.35 o
   5   0   6       24.27       28.82      3.82 o
   6   0   6        2.02        6.05      2.13 o
   7   0   6       13.23       12.53      2.46 o
   8   0   6        0.75       10.04      5.02 o
  -8   1   6        3.71        1.49      2.04 o
  -7   1   6        2.52        4.56      1.62 o
  -6   1   6        8.80       11.54      1.13 o
  -5   1   6        2.72        3.08      0.73 o
  -4   1   6       28.64       27.62      1.21 o
  -3   1   6        9.01       10.85      0.80 o
  -2   1   6       53.12       52.80      1.90 o
  -1   1   6       58.73       63.79      1.58 o
   0   1   6      268.34      276.11      5.55 o
   1   1   6      100.07       93.92      2.50 o
   2   1   6      284.94      325.62      6.21 o
   3   1   6      204.11      221.02      5.10 o
   4   1   6       52.49       55.30      2.89 o
   5   1   6       77.23       73.14      2.88 o
   6   1   6       47.29       45.91      2.28 o
   7   1   6       43.00       38.71      2.25 o
   8   1   6       38.03       31.95      3.94 o
  -8   2   6        8.98        9.82      5.32 o
  -7   2   6       56.62       51.02      6.69 o
  -6   2   6       12.80       12.48      1.92 o
  -5   2   6        9.35        6.53      0.84 o
  -4   2   6       70.98       62.95      3.24 o
  -3   2   6       56.76       55.47      1.89 o
  -2   2   6      158.77      160.20      3.31 o
  -1   2   6      366.80      370.49      6.63 o
   0   2   6       82.28       82.19      2.27 o
   1   2   6      365.87      386.92      6.32 o
   2   2   6       18.88       19.06      1.20 o
   3   2   6      298.45      321.19      6.89 o
   4   2   6        1.63       -0.27      0.84 o
   5   2   6      120.38      122.99      4.08 o
   6   2   6       29.49       29.75      2.44 o
   7   2   6        0.38        4.06      2.08 o
  -7   3   6       35.08       26.92      4.76 o
  -6   3   6       28.64       30.36      4.95 o
  -5   3   6       16.22       15.57      1.55 o
  -4   3   6       40.36       34.80      2.40 o
  -3   3   6       28.39       26.05      2.16 o
  -2   3   6       24.20       20.89      1.22 o
  -1   3   6       25.46       24.33      1.32 o
   0   3   6      204.46      194.17      4.82 o
   1   3   6      202.41      212.38      4.93 o
   2   3   6       64.43       62.20      2.61 o
   3   3   6      154.78      158.49      4.78 o
   4   3   6       25.98       24.53      3.39 o
   5   3   6        3.32        2.50      1.16 o
   6   3   6       23.83       23.11      5.96 o
   7   3   6       62.99       62.94      6.17 o
  -6   4   6       19.08       17.31      4.47 o
  -5   4   6       40.94       46.78      3.85 o
  -4   4   6       50.79       58.01      8.74 o
  -3   4   6       20.96       19.04      2.12 o
  -2   4   6       17.60       20.35      1.38 o
  -1   4   6      509.71      542.53      9.94 o
   0   4   6      141.46      147.66      5.27 o
   1   4   6       79.90       73.94      3.57 o
   2   4   6        0.81        0.38      2.02 o
   3   4   6      189.15      188.17      5.86 o
   4   4   6      118.66      113.01      5.13 o
   5   4   6       41.39       46.97      4.53 o
   6   4   6       33.33       39.36      5.80 o
  -5   5   6       80.83       84.50      6.54 o
  -4   5   6       23.82       21.08      4.76 o
  -3   5   6        2.65        2.00      1.72 o
  -2   5   6      142.01      134.59      4.45 o
  -1   5   6       29.11       30.28      1.78 o
   0   5   6       18.30       17.67      2.76 o
   1   5   6       48.11       50.38      4.41 o
   2   5   6        0.68       -0.73      4.33 o
   3   5   6       24.29       32.83      4.28 o
   4   5   6       38.36       36.37      5.64 o
  -2   6   6        4.77        2.37      2.38 o
  -1   6   6        0.83        6.99      2.83 o
   0   6   6       12.35        4.42      3.93 o
   1   6   6        4.16        6.90      4.00 o
   2   6   6        4.01        3.87      3.31 o
  -8   0   7       70.68       77.31      7.75 o
  -7   0   7       83.22       79.65      5.22 o
  -6   0   7        3.34        6.41      1.87 o
  -5   0   7      158.67      169.53     11.08 o
  -4   0   7       27.34       31.17      1.80 o
  -3   0   7      390.82      380.78      8.41 o
  -2   0   7       19.46       21.12      1.26 o
  -1   0   7      754.68      796.21     18.94 o
   0   0   7        6.20        8.16      1.70 o
   1   0   7       26.16       30.45      2.98 o
   2   0   7        0.82        1.87      1.69 o
   3   0   7       13.07       16.69      1.82 o
   4   0   7      485.92      524.50     14.41 o
   5   0   7       49.41       35.23      3.00 o
   6   0   7        6.91        6.53      2.10 o
   7   0   7        7.26        4.69      2.98 o
   8   0   7        3.30       12.62      4.12 o
  -8   1   7        3.69        3.52      1.91 o
  -7   1   7       21.93       25.84      2.09 o
  -6   1   7      112.15      112.08      5.06 o
  -5   1   7        7.27        7.02      0.72 o
  -4   1   7      205.71      201.71      4.02 o
  -3   1   7      616.26      649.51     10.02 o
  -2   1   7       98.88       99.10      2.12 o
  -1   1   7      122.29      133.97      2.88 o
   0   1   7      559.73      584.93      8.67 o
   1   1   7      980.00     1054.81     15.66 o
   2   1   7       35.72       36.38      1.98 o
   3   1   7      147.69      157.68      3.80 o
   4   1   7       13.26       13.30      1.29 o
   5   1   7      235.40      248.92      6.36 o
   6   1   7       10.93        9.30      1.68 o
   7   1   7        5.41        6.91      2.22 o
   8   1   7        9.04       10.05      2.69 o
  -8   2   7       33.53       32.69      5.53 o
  -7   2   7       20.29       15.44      7.67 o
  -6   2   7      111.59      122.08      5.14 o
  -5   2   7        0.60        1.78      1.21 o
  -4   2   7       14.90       13.66      1.63 o
  -3   2   7       65.02       62.55      3.43 o
  -2   2   7       57.35       59.87      1.88 o
  -1   2   7       21.83       21.30      1.17 o
   0   2   7      263.09      288.46      5.19 o
   1   2   7      192.93      204.36      4.40 o
   2   2   7       87.08      100.98      3.02 o
   3   2   7        4.17        5.61      1.07 o
   4   2   7       47.73       59.45      3.55 o
   5   2   7       65.29       56.55      3.57 o
   6   2   7       47.90       43.42      6.73 o
   7   2   7        2.96        4.29      3.25 o
  -7   3   7        4.06        5.95      6.31 o
  -6   3   7       30.33       36.07      4.05 o
  -5   3   7       25.54       27.47      2.14 o
  -4   3   7      122.92      127.03      5.74 o
  -3   3   7      107.07      108.99      3.37 o
  -2   3   7      112.03      117.97      3.06 o
  -1   3   7        3.94        6.09      1.10 o
   0   3   7       53.73       51.77      2.37 o
   1   3   7      229.64      236.17      5.20 o
   2   3   7       33.44       30.28      1.46 o
   3   3   7       21.75       28.65      2.51 o
   4   3   7        4.04        2.37      1.37 o
   5   3   7       58.32       46.83      4.15 o
   6   3   7       24.98       22.34      3.99 o
   7   3   7        2.18       -0.48      3.68 o
  -6   4   7       20.83       17.80      8.11 o
  -5   4   7        6.64        6.77      1.80 o
  -4   4   7       14.02       13.86      2.77 o
  -3   4   7        3.90        3.47      0.97 o
  -2   4   7       17.47       14.67      1.24 o
  -1   4   7       47.61       41.87      2.01 o
   0   4   7       72.99       70.11      2.83 o
   1   4   7       21.93       17.49      2.03 o
   2   4   7      153.01      157.40      5.54 o
   3   4   7        5.28        4.71      1.87 o
   4   4   7       49.24       47.55      4.55 o
   5   4   7       34.05       36.87      4.52 o
   6   4   7        6.18        4.65      3.70 o
  -5   5   7       69.44       78.26      6.34 o
  -4   5   7        3.78        0.60      2.41 o
  -3   5   7        5.85        6.13      2.58 o
  -2   5   7       50.78       47.47      2.81 o
  -1   5   7       28.50       26.34      2.15 o
   0   5   7      102.40      106.33      5.91 o
   1   5   7       12.47       11.71      2.36 o
   2   5   7        2.30       -2.59      2.53 o
   3   5   7        5.50        7.22      2.97 o
   4   5   7        2.94        1.17      3.80 o
  -2   6   7       18.07       15.14      7.57 o
  -1   6   7       27.36       28.78      4.77 o
   0   6   7        7.14        7.20      4.43 o
   1   6   7       14.40       17.73     10.72 o
  -8   0   8       27.64       36.04      5.95 o
  -7   0   8       30.30       33.54      4.63 o
  -6   0   8        1.24        0.73      2.06 o
  -5   0   8        1.89        1.48      1.82 o
  -4   0   8      497.36      538.60     12.83 o
  -3   0   8     1583.63     1674.27     36.18 o
  -2   0   8       77.23       69.24      2.52 o
  -1   0   8       27.48       29.04      3.10 o
   0   0   8      234.96      243.80      7.74 o
   1   0   8      100.27      115.73      4.03 o
   2   0   8      152.05      166.15      6.71 o
   3   0   8      118.94      126.68      4.63 o
   4   0   8       78.53       81.76      3.82 o
   5   0   8       41.61       41.04      3.01 o
   6   0   8        1.98        5.44      2.07 o
   7   0   8       22.62       16.22      5.95 o
   8   0   8        0.24        4.81      3.76 o
  -8   1   8       14.41       16.13      2.47 o
  -7   1   8        2.11        2.04      1.47 o
  -6   1   8       52.14       49.67      2.47 o
  -5   1   8       10.70        9.80      0.78 o
  -4   1   8       34.47       36.89      2.07 o
  -3   1   8      103.31       95.84      2.59 o
  -2   1   8       18.89       19.96      1.32 o
  -1   1   8      463.30      493.13      8.62 o
   0   1   8      206.75      234.83      4.80 o
   1   1   8      305.50      341.47      6.35 o
   2   1   8      174.40      212.32      5.11 o
   3   1   8      230.29      221.64      5.45 o
   4   1   8       41.92       35.55      2.36 o
   5   1   8      220.61      222.66      6.18 o
   6   1   8       31.01       32.61      2.33 o
   7   1   8        0.98        3.66      3.10 o
  -8   2   8        8.89        8.61      3.95 o
  -7   2   8        5.60        5.23      1.17 o
  -6   2   8       29.23       31.65      2.17 o
  -5   2   8        6.95        4.40      1.28 o
  -4   2   8       46.81       52.63      2.32 o
  -3   2   8      131.06      136.04      3.44 o
  -2   2   8       43.77       47.50      1.77 o
  -1   2   8      147.15      146.07      3.47 o
   0   2   8      137.60      133.55      4.84 o
   1   2   8       47.75       57.97      2.86 o
   2   2   8       68.51       70.33      2.37 o
   3   2   8      142.19      148.96      4.20 o
   4   2   8       20.55       20.55      1.65 o
   5   2   8       51.34       44.74      3.17 o
   6   2   8        7.55        4.26      2.95 o
   7   2   8        4.30        6.44      3.18 o
  -7   3   8       53.32       53.07      6.18 o
  -6   3   8       57.14       60.03      5.99 o
  -5   3   8       29.04       30.78      4.10 o
  -4   3   8       24.28       23.74      2.57 o
  -3   3   8        4.54        4.28      1.50 o
  -2   3   8       53.44       50.68      2.10 o
  -1   3   8      683.16      719.48     14.22 o
   0   3   8      109.78      113.14      3.36 o
   1   3   8      343.53      354.58      8.04 o
   2   3   8       96.90       85.24      4.11 o
   3   3   8       68.90       69.17      2.81 o
   4   3   8        0.55       -0.88      1.36 o
   5   3   8       69.10       66.62      5.55 o
   6   3   8       61.04       57.61     10.89 o
  -6   4   8       43.26       41.69      9.03 o
  -5   4   8       10.24       13.54      3.73 o
  -4   4   8        5.20        5.62      1.17 o
  -3   4   8       23.33       24.59      1.61 o
  -2   4   8      193.75      194.36      6.28 o
  -1   4   8      158.09      171.29      6.25 o
   0   4   8       32.80       27.61      3.25 o
   1   4   8       12.04       10.90      3.27 o
   2   4   8       41.85       38.99      2.87 o
   3   4   8       92.95       90.06      6.11 o
   4   4   8       20.60       22.80      3.30 o
   5   4   8       39.19       35.94      4.56 o
  -4   5   8       23.05       22.50      3.61 o
  -3   5   8       30.83       34.68      2.85 o
  -2   5   8       20.35       22.31      2.31 o
  -1   5   8       21.98       20.12      2.13 o
   0   5   8       19.39       19.53      3.68 o
   1   5   8        3.32        2.25      2.26 o
   2   5   8       13.80       15.20      3.59 o
   3   5   8       74.86       81.69      8.27 o
   4   5   8       10.32       13.04      3.99 o
  -8   0   9       12.69       20.18      5.05 o
  -7   0   9        0.03        1.87      6.58 o
  -6   0   9        5.21        4.26      1.94 o
  -5   0   9        2.27       -0.10      1.64 o
  -4   0   9      181.27      165.29      4.50 o
  -3   0   9      156.40      156.24      4.82 o
  -2   0   9        8.35        7.44      2.38 o
  -1   0   9       34.75       35.60      1.68 o
   0   0   9        0.00        1.32      1.11 o
   1   0   9      360.31      388.26     21.04 o
   2   0   9      496.65      546.31     14.33 o
   3   0   9       16.76       17.05      4.47 o
   4   0   9        2.18        4.09      2.08 o
   5   0   9      124.32      143.22      7.03 o
   6   0   9       14.70        9.59      2.90 o
   7   0   9        0.07      -10.00      6.67 o
  -8   1   9        7.94        5.55      2.48 o
  -7   1   9        2.34        1.49      1.69 o
  -6   1   9        2.65        3.45      1.25 o
  -5   1   9      121.03      115.69      2.93 o
  -4   1   9       46.32       44.30      1.77 o
  -3   1   9       37.72       35.83      1.24 o
  -2   1   9      103.91      116.34      2.58 o
  -1   1   9      250.81      263.37      5.19 o
   0   1   9       83.89       94.51      3.09 o
   1   1   9      140.26      147.93      4.73 o
   2   1   9       83.44       94.30      4.02 o
   3   1   9      122.60      134.84      4.60 o
   4   1   9      316.23      341.54      7.99 o
   5   1   9       32.68       27.80      2.03 o
   6   1   9       55.74       53.07      3.46 o
   7   1   9        1.85       -3.50      3.65 o
  -7   2   9       14.56       16.08      5.88 o
  -6   2   9        7.79        6.94      2.02 o
  -5   2   9        2.66        4.77      1.06 o
  -4   2   9       57.94       50.65      2.27 o
  -3   2   9       65.43       62.85      2.07 o
  -2   2   9       32.97       34.35      2.23 o
  -1   2   9      270.79      285.51      8.32 o
   0   2   9       46.49       46.29      2.14 o
   1   2   9      254.29      271.54      5.49 o
   2   2   9       54.28       51.43      2.91 o
   3   2   9       85.74       90.88      3.86 o
   4   2   9       57.40       52.88      2.58 o
   5   2   9        1.59       -0.80      1.59 o
   6   2   9       15.32       25.22      5.16 o
   7   2   9       29.35       17.91      3.95 o
  -7   3   9        4.64        6.06      4.95 o
  -6   3   9       45.00       52.38      4.43 o
  -5   3   9       71.28       64.21      2.21 o
  -4   3   9       49.59       42.88      2.08 o
  -3   3   9       40.37       39.71      1.85 o
  -2   3   9      146.35      153.88      3.91 o
  -1   3   9      160.28      170.22      4.92 o
   0   3   9       75.54       74.20      2.67 o
   1   3   9       18.22       15.90      2.12 o
   2   3   9       25.70       25.30      3.07 o
   3   3   9      119.24      106.35      4.48 o
   4   3   9      151.56      147.14      6.55 o
   5   3   9       35.86       33.82      6.31 o
   6   3   9       35.98       32.83      4.72 o
  -6   4   9        1.28       -2.07      3.15 o
  -5   4   9        6.93        6.08      2.36 o
  -4   4   9       37.90       38.45      2.51 o
  -3   4   9       44.83       42.08      2.71 o
  -2   4   9       39.50       35.26      1.97 o
  -1   4   9       27.69       25.13      3.72 o
   0   4   9       20.55       23.72      2.48 o
   1   4   9       25.11       22.31      3.19 o
   2   4   9       29.19       22.76      3.11 o
   3   4   9       72.93       68.97      6.28 o
   4   4   9       28.20       27.38      5.60 o
   5   4   9        9.87        8.64      3.80 o
  -4   5   9       45.21       38.51      4.52 o
  -3   5   9       50.00       48.10      3.20 o
  -2   5   9       35.95       48.07      6.32 o
  -1   5   9        5.47        6.37      2.59 o
   0   5   9      106.52      110.99      5.02 o
   1   5   9       33.57       32.18      3.51 o
   2   5   9       24.31       25.80      3.51 o
   3   5   9        2.61       -1.25      4.93 o
  -8   0  10        3.33        5.29      3.67 o
  -7   0  10       15.28       17.67      3.59 o
  -6   0  10       11.84       14.93      2.42 o
  -5   0  10      335.57      347.49     12.21 o
  -4   0  10      196.42      186.77     10.82 o
  -3   0  10       47.22       46.04      2.57 o
  -2   0  10       36.40       37.84      2.11 o
  -1   0  10       23.45       23.53      1.57 o
   0   0  10       44.75       47.57      3.95 o
   1   0  10       25.91       24.98      2.71 o
   2   0  10       68.17       82.61      6.01 o
   3   0  10      339.29      364.44     10.94 o
   4   0  10      103.71      100.34      8.25 o
   5   0  10        2.79        5.82      2.15 o
   6   0  10        0.00        2.63      3.05 o
   7   0  10        3.75        4.69      7.21 o
  -8   1  10        8.01        5.70      2.52 o
  -7   1  10        2.75        3.38      2.05 o
  -6   1  10       43.77       47.89      3.42 o
  -5   1  10       48.84       47.59      2.65 o
  -4   1  10       55.08       50.42      2.44 o
  -3   1  10      184.16      193.97      4.87 o
  -2   1  10       78.89       82.34      2.27 o
  -1   1  10      111.58      116.90      2.75 o
   0   1  10      119.67      138.27      4.63 o
   1   1  10       80.13       73.46      2.26 o
   2   1  10       16.00       15.42      1.47 o
   3   1  10      289.28      305.62      7.13 o
   4   1  10       11.17       12.75      1.58 o
   5   1  10       14.31       14.20      1.86 o
   6   1  10       60.12       64.71      4.02 o
   7   1  10        3.17        0.53      4.16 o
  -7   2  10       30.72       28.65      2.78 o
  -6   2  10        4.55        2.33      1.26 o
  -5   2  10       30.51       31.10      1.78 o
  -4   2  10        9.44        8.17      1.98 o
  -3   2  10        3.65        3.96      0.91 o
  -2   2  10       25.57       25.30      1.81 o
  -1   2  10      196.37      200.04      6.42 o
   0   2  10       53.71       59.54      3.05 o
   1   2  10       33.37       33.51      2.47 o
   2   2  10       35.78       45.15      3.49 o
   3   2  10       50.74       43.61      2.65 o
   4   2  10        9.52        5.72      1.70 o
   5   2  10        5.33        6.45      2.04 o
   6   2  10        4.59        7.19      4.64 o
   7   2  10        8.05       13.52      8.11 o
  -7   3  10        4.82        0.44     10.27 o
  -6   3  10        4.87        1.29      3.70 o
  -5   3  10       11.34        7.91      1.21 o
  -4   3  10       27.34       25.30      2.94 o
  -3   3  10      166.27      162.43      5.00 o
  -2   3  10       32.75       28.02      1.59 o
  -1   3  10        3.72        5.49      1.68 o
   0   3  10      387.11      419.98     12.00 o
   1   3  10       47.22       43.34      2.01 o
   2   3  10       12.98       10.62      1.35 o
   3   3  10      187.84      182.69      8.19 o
   4   3  10        8.26        6.83      2.36 o
   5   3  10       19.42       20.36      7.57 o
   6   3  10       19.70       32.96      7.12 o
  -5   4  10       18.59       22.30      4.13 o
  -4   4  10       56.32       66.38      3.44 o
  -3   4  10       17.38       14.22      2.09 o
  -2   4  10        0.80        4.05      2.07 o
  -1   4  10        0.04        3.14      2.09 o
   0   4  10       66.61       68.50      4.30 o
   1   4  10      255.82      292.70      9.99 o
   2   4  10       37.79       35.76      3.18 o
   3   4  10       17.85       20.91      3.74 o
   4   4  10        1.87        6.72      4.78 o
   5   4  10       75.68       87.83      7.37 o
  -4   5  10       13.27       15.10      4.07 o
  -3   5  10        7.28        5.94      4.08 o
  -2   5  10        3.49        0.15      2.81 o
  -1   5  10       17.04       19.33      2.92 o
   0   5  10       45.45       41.68      3.74 o
   1   5  10       29.08       29.72      3.93 o
   2   5  10        9.89       10.93      3.72 o
   3   5  10       33.96       39.43      5.02 o
  -8   0  11        2.01        7.81      9.37 o
  -7   0  11        3.74        1.62      2.68 o
  -6   0  11        7.04        9.29      4.44 o
  -5   0  11        5.38        8.88      1.79 o
  -4   0  11      110.78      110.77      4.64 o
  -3   0  11      149.34      160.16      5.98 o
  -2   0  11        0.57        0.86      1.13 o
  -1   0  11        6.73        8.11      1.28 o
   0   0  11      137.24      136.28      4.83 o
   1   0  11       40.13       42.49      4.15 o
   2   0  11       90.63       96.35      5.25 o
   3   0  11       47.65       41.52      4.53 o
   4   0  11      182.58      202.19      8.09 o
   5   0  11        7.53        7.96      2.96 o
   6   0  11        5.74        6.60      3.12 o
   7   0  11        0.31       20.73      8.65 o
  -7   1  11       21.72       19.30      2.77 o
  -6   1  11        1.53        0.94      1.61 o
  -5   1  11        7.32        9.09      1.80 o
  -4   1  11      103.96       99.10      4.39 o
  -3   1  11       96.97      104.92      5.22 o
  -2   1  11       48.71       48.90      1.98 o
  -1   1  11      485.81      544.28     11.35 o
   0   1  11       38.90       40.16      1.62 o
   1   1  11       73.57       80.45      3.60 o
   2   1  11      249.70      268.15      6.93 o
   3   1  11       85.59       92.03      3.31 o
   4   1  11       33.22       32.99      2.24 o
   5   1  11       55.48       50.09      3.48 o
   6   1  11       25.86       24.25      4.64 o
   7   1  11        4.32       13.91      5.66 o
  -7   2  11       11.65       12.21      2.63 o
  -6   2  11       17.93       18.02      2.70 o
  -5   2  11        4.49        2.98      1.20 o
  -4   2  11       36.74       33.07      2.00 o
  -3   2  11      125.77      131.47      4.19 o
  -2   2  11       28.41       28.94      2.06 o
  -1   2  11        8.48        7.85      1.24 o
   0   2  11       90.34       84.56      2.82 o
   1   2  11       36.52       36.60      1.80 o
   2   2  11        6.69        6.55      1.23 o
   3   2  11        3.49        1.52      1.40 o
   4   2  11       38.88       36.03      3.21 o
   5   2  11        3.54        3.71      2.16 o
   6   2  11       39.77       28.22      5.36 o
  -6   3  11        4.00        5.21      2.84 o
  -5   3  11        3.48        3.91      1.66 o
  -4   3  11        7.46        6.87      1.80 o
  -3   3  11       94.30       86.72      4.39 o
  -2   3  11        9.50        5.80      1.37 o
  -1   3  11       84.51       79.93      3.19 o
   0   3  11       10.74       10.11      1.52 o
   1   3  11      222.59      219.19      5.99 o
   2   3  11      130.15      123.06      4.91 o
   3   3  11        5.38        6.81      1.74 o
   4   3  11        7.70        9.16      3.64 o
   5   3  11       16.73       22.49      5.37 o
   6   3  11        6.05        0.31      4.45 o
  -5   4  11       13.06       16.37      4.80 o
  -4   4  11       30.39       29.03      2.82 o
  -3   4  11       36.76       40.41      2.77 o
  -2   4  11       49.53       51.42      3.97 o
  -1   4  11       14.68       11.69      2.43 o
   0   4  11       44.13       43.89      3.70 o
   1   4  11       60.48       59.89      4.22 o
   2   4  11       34.22       33.61      3.23 o
   3   4  11       11.18        9.56      4.02 o
   4   4  11       10.21       17.21      6.58 o
  -3   5  11       24.07       25.64      3.45 o
  -2   5  11       11.80        6.95      3.72 o
  -1   5  11        7.33        5.16      3.44 o
   0   5  11        5.65        3.52      3.00 o
   1   5  11        2.80        8.91      4.33 o
   2   5  11       13.15       17.61      4.17 o
  -7   0  12        1.46        3.98      4.60 o
  -6   0  12       12.90       13.90      4.60 o
  -5   0  12       91.06       87.27      5.34 o
  -4   0  12       49.75       37.87      2.75 o
  -3   0  12      113.43      117.42      7.70 o
  -2   0  12       35.90       35.47      2.12 o
  -1   0  12       19.91       18.04      1.68 o
   0   0  12      120.30      152.93      7.37 o
   1   0  12        7.50        8.20      1.54 o
   2   0  12       18.47       19.92      2.28 o
   3   0  12      396.92      471.25     15.96 o
   4   0  12        0.28       -3.16      2.11 o
   5   0  12        6.20        8.96      3.20 o
   6   0  12        6.78        2.62      4.67 o
  -7   1  12       50.85       53.93      5.67 o
  -6   1  12       17.02       16.88      2.93 o
  -5   1  12       67.92       65.38      3.27 o
  -4   1  12       38.64       32.19      2.13 o
  -3   1  12       65.04       69.07      3.90 o
  -2   1  12       28.50       31.37      1.54 o
  -1   1  12      120.22      130.93      3.80 o
   0   1  12        9.10        7.61      1.22 o
   1   1  12       95.20      100.42      3.91 o
   2   1  12      127.52      143.32      4.25 o
   3   1  12      208.41      221.33      8.57 o
   4   1  12      102.54      114.98      4.85 o
   5   1  12        5.46        4.30      2.02 o
   6   1  12       21.74       23.62      4.00 o
  -7   2  12        4.34        5.38      2.50 o
  -6   2  12       24.02       17.04      2.75 o
  -5   2  12       25.22       26.33      1.84 o
  -4   2  12       49.43       42.55      2.73 o
  -3   2  12       94.34       91.40      4.45 o
  -2   2  12      167.53      172.37      4.95 o
  -1   2  12       59.90       60.69      2.75 o
   0   2  12       66.29       65.63      2.77 o
   1   2  12       20.07       17.01      1.47 o
   2   2  12      156.73      155.62      5.02 o
   3   2  12        5.77        5.91      2.47 o
   4   2  12       19.77       24.22      2.89 o
   5   2  12        9.42        9.02      3.54 o
   6   2  12        4.22        3.03      5.60 o
  -6   3  12        7.59        8.22      3.21 o
  -5   3  12       28.35       30.54      4.01 o
  -4   3  12       13.26       11.80      2.06 o
  -3   3  12        5.82        3.94      1.55 o
  -2   3  12        2.84        4.49      1.49 o
  -1   3  12       15.69       14.84      2.72 o
   0   3  12       61.48       56.05      5.86 o
   1   3  12        4.67        5.37      1.78 o
   2   3  12       68.50       68.04      3.58 o
   3   3  12       14.17       13.58      4.22 o
   4   3  12        5.40        2.74      3.42 o
   5   3  12       19.50       22.44      9.73 o
  -5   4  12        3.06        3.98      6.58 o
  -4   4  12        2.38        3.48      1.95 o
  -3   4  12       13.28       10.65      3.90 o
  -2   4  12      197.79      221.62      8.91 o
  -1   4  12       37.30       37.03      3.28 o
   0   4  12       31.08       33.43      3.31 o
   1   4  12        8.35        9.62      2.52 o
   2   4  12       17.02       16.22      3.12 o
   3   4  12       37.68       39.46      8.20 o
   4   4  12        1.91        1.45      4.89 o
  -3   5  12       13.67       12.04      3.64 o
  -2   5  12       28.35       27.27      4.39 o
  -1   5  12       12.36        8.00      3.92 o
   0   5  12       18.50       17.83      5.31 o
   1   5  12       37.53       42.30      6.62 o
   2   5  12        1.86        4.47      5.60 o
  -7   0  13        3.79        6.13      4.51 o
  -6   0  13        0.51        0.18      4.15 o
  -5   0  13        4.40        4.48      2.50 o
  -4   0  13       60.25       49.78      9.46 o
  -3   0  13       12.65       12.25      1.90 o
  -2   0  13        9.92       12.08      1.60 o
  -1   0  13       59.37       55.10      2.92 o
   0   0  13      155.70      168.83      9.36 o
   1   0  13        0.46        0.45      1.40 o
   2   0  13      305.11      360.62     13.86 o
   3   0  13        1.30       -2.24      4.89 o
   4   0  13       40.64       38.36      4.19 o
   5   0  13       29.33       25.00      3.60 o
   6   0  13       10.69        1.05      4.41 o
  -7   1  13        4.01       -2.62      3.93 o
  -6   1  13       96.09      109.39      7.60 o
  -5   1  13       47.90       55.41      3.75 o
  -4   1  13        1.47       -0.60      1.11 o
  -3   1  13      377.12      396.96      9.39 o
  -2   1  13       36.04       31.45      1.64 o
  -1   1  13      121.04      131.18      4.56 o
   0   1  13      121.16      127.36      4.96 o
   1   1  13       53.33       57.45      2.86 o
   2   1  13       17.18       16.90      1.67 o
   3   1  13      125.88      132.00      6.52 o
   4   1  13       27.37       24.72      2.75 o
   5   1  13        3.41        5.63      2.58 o
   6   1  13        4.20       12.65      4.28 o
  -6   2  13       14.59       10.23      3.43 o
  -5   2  13       38.48       47.93      7.43 o
  -4   2  13       49.95       48.82      2.50 o
  -3   2  13       31.12       30.19      2.10 o
  -2   2  13        9.18        8.64      1.44 o
  -1   2  13       19.03       13.95      1.66 o
   0   2  13      107.16      109.59      3.46 o
   1   2  13       14.03       10.58      1.50 o
   2   2  13      101.74      101.21     10.17 o
   3   2  13       59.09       55.37      4.14 o
   4   2  13        1.04        3.02      3.21 o
   5   2  13       27.36       20.67      4.94 o
   6   2  13       19.69       31.90      9.55 o
  -6   3  13        3.01        1.53      2.83 o
  -5   3  13       46.04       49.66     12.08 o
  -4   3  13        6.97        2.57      1.67 o
  -3   3  13       23.01       17.46      3.30 o
  -2   3  13       22.85       24.13      5.40 o
  -1   3  13       66.34       67.33      4.18 o
   0   3  13      233.78      252.15      8.69 o
   1   3  13       18.50       16.12      2.24 o
   2   3  13        1.11        1.04      1.73 o
   3   3  13        7.11        5.44      2.60 o
   4   3  13        2.48        1.68      5.16 o
   5   3  13       51.78       44.00      7.58 o
  -4   4  13       10.67        9.23      2.51 o
  -3   4  13       17.00       26.57      3.48 o
  -2   4  13       17.49       23.32      3.71 o
  -1   4  13       47.96       50.00      5.72 o
   0   4  13       41.92       35.99      3.61 o
   1   4  13       93.11       98.22      5.36 o
   2   4  13       12.34       13.43      5.41 o
   3   4  13       84.08       82.85     15.41 o
  -1   5  13       19.63       29.46      5.84 o
   0   5  13        2.47        4.37      4.64 o
   1   5  13        8.37       18.02      9.91 o
  -7   0  14       40.17       37.87      5.82 o
  -6   0  14       46.62       58.57      8.11 o
  -5   0  14        3.24        3.95      3.62 o
  -4   0  14        1.56        3.19      1.80 o
  -3   0  14       30.47       29.91      2.89 o
  -2   0  14       91.33       90.87      5.04 o
  -1   0  14       29.30       31.93      2.38 o
   0   0  14       71.85       62.26      4.58 o
   1   0  14      125.27      138.36      6.29 o
   2   0  14      263.56      295.13     12.51 o
   3   0  14        2.34        2.14      2.58 o
   4   0  14       86.18       69.42      5.99 o
   5   0  14        0.24        1.57      4.90 o
   6   0  14      101.25       91.65      9.29 o
  -7   1  14        1.48        2.20      3.44 o
  -6   1  14        8.85        8.42      3.17 o
  -5   1  14       21.59       22.15      2.38 o
  -4   1  14        2.61        5.08      1.16 o
  -3   1  14      150.55      159.47      6.69 o
  -2   1  14      136.27      138.76      4.33 o
  -1   1  14       69.49       61.66      2.68 o
   0   1  14       87.65       84.19      3.44 o
   1   1  14       33.97       31.70      2.43 o
   2   1  14      345.83      367.44      9.80 o
   3   1  14       17.22       16.82      3.30 o
   4   1  14       40.97       41.60      3.58 o
   5   1  14      116.75      123.95      7.84 o
   6   1  14        0.86        7.40      4.11 o
  -6   2  14       17.40       20.05      4.05 o
  -5   2  14        1.29       -0.98      2.48 o
  -4   2  14       12.03        9.01      3.56 o
  -3   2  14       24.89       20.58      2.01 o
  -2   2  14       20.10       20.95      1.87 o
  -1   2  14       19.43       22.33      2.07 o
   0   2  14       50.48       43.93      2.90 o
   1   2  14       44.30       37.26      4.96 o
   2   2  14       67.26       71.50      4.61 o
   3   2  14       13.30       24.32     40.27 o
   4   2  14        4.38        6.35      3.45 o
   5   2  14       36.37       32.34      6.40 o
  -5   3  14        3.46        3.04      2.39 o
  -4   3  14       15.29       10.00      3.44 o
  -3   3  14        5.85        4.72      2.53 o
  -2   3  14       31.28       38.60      4.89 o
  -1   3  14       31.53       33.65      2.87 o
   0   3  14       27.72       30.24      3.77 o
   1   3  14        8.05        8.29      2.08 o
   2   3  14       14.26       18.28      4.66 o
   3   3  14       21.14       29.66      4.44 o
   4   3  14       20.97       26.89      9.19 o
  -4   4  14       43.65       32.67      7.75 o
  -3   4  14       41.17       40.87      4.53 o
  -2   4  14       15.88        8.48      3.52 o
  -1   4  14       12.98       11.03      3.11 o
   0   4  14       53.49       51.59     11.71 o
   1   4  14        1.25        0.12      3.92 o
   2   4  14       14.26        7.37      4.85 o
   3   4  14        6.06        2.56      4.96 o
  -6   0  15        1.31       -1.80      5.59 o
  -5   0  15       40.18       32.99      8.74 o
  -4   0  15       11.34        9.76      2.88 o
  -3   0  15        1.25        7.93      4.15 o
  -2   0  15       19.88       15.39      3.12 o
  -1   0  15        0.58        4.24      2.44 o
   0   0  15       23.11       21.82      2.21 o
   1   0  15       18.36       15.75      3.63 o
   2   0  15        0.06       -1.95      2.63 o
   3   0  15       31.42       43.29      4.09 o
   4   0  15       36.29       66.37     13.52 o
   5   0  15        0.19       -3.61      3.59 o
  -6   1  15       12.73       14.41      3.04 o
  -5   1  15       27.84       27.39      5.36 o
  -4   1  15        1.15        0.17      2.00 o
  -3   1  15       52.79       59.23      3.34 o
  -2   1  15       27.07       31.39      3.37 o
  -1   1  15        7.00        2.63      1.85 o
   0   1  15        8.33        8.51      1.49 o
   1   1  15      137.96      151.06      5.82 o
   2   1  15       58.02       60.03      4.04 o
   3   1  15       32.32       37.63     11.08 o
   4   1  15        0.51        5.81      2.92 o
   5   1  15        1.01        4.80      3.09 o
  -6   2  15       26.70       27.90      4.07 o
  -5   2  15        8.22        6.87      3.89 o
  -4   2  15       11.97        9.51      3.69 o
  -3   2  15       14.14       12.32      1.79 o
  -2   2  15       33.96       26.20      2.46 o
  -1   2  15        3.97        1.50      1.98 o
   0   2  15       29.42       30.33      2.92 o
   1   2  15       15.46       14.09      2.26 o
   2   2  15       12.58        9.00      2.25 o
   3   2  15       33.16       33.04      4.29 o
   4   2  15       32.52       34.87      4.92 o
   5   2  15       13.51       22.51      6.43 o
  -5   3  15        9.92        8.99      3.27 o
  -4   3  15        2.00        5.08      3.36 o
  -3   3  15       17.75       20.53      3.10 o
  -2   3  15       59.02       63.24      5.13 o
  -1   3  15        9.04        6.64      2.98 o
   0   3  15        7.06        4.00      2.94 o
   1   3  15        9.26        5.61      2.41 o
   2   3  15        1.47        3.58      2.99 o
   3   3  15       34.12       24.68      6.88 o
   4   3  15       10.93        4.99      4.80 o
  -3   4  15        0.78        7.36      5.57 o
  -2   4  15       37.42       42.96      5.18 o
  -1   4  15       11.85        6.44      4.70 o
   0   4  15       14.57       18.05      4.47 o
   1   4  15       26.24       25.84      4.64 o
   2   4  15       51.65       46.26      6.92 o
  -6   0  16       11.80       20.00      6.67 o
  -5   0  16       23.26       13.70      6.67 o
  -4   0  16        5.45        5.23      5.59 o
  -3   0  16        0.41        0.17      2.28 o
  -2   0  16       20.43       23.96      6.85 o
  -1   0  16        2.70        6.42      4.05 o
   0   0  16      191.27      196.51      9.59 o
   1   0  16       16.04       14.20      6.13 o
   2   0  16        2.13        8.01      7.39 o
   3   0  16        0.10       -3.37      5.23 o
   4   0  16       37.03       45.45     22.62 o
   5   0  16       36.09       46.50      9.91 o
  -6   1  16        2.48       -0.75      4.78 o
  -5   1  16        0.32        5.34      3.38 o
  -4   1  16       23.08       25.94      7.57 o
  -3   1  16        0.36        1.36      1.77 o
  -2   1  16       17.44       17.34      2.24 o
  -1   1  16       41.91       43.64      6.56 o
   0   1  16       48.90       41.07      2.86 o
   1   1  16       37.58       41.37      4.46 o
   2   1  16       85.93       94.03      4.95 o
   3   1  16        6.88        5.54      3.79 o
   4   1  16       26.83       27.07      3.82 o
   5   1  16        4.31        3.09      4.85 o
  -5   2  16        0.36        5.59      5.41 o
  -4   2  16       44.83       47.22      8.83 o
  -3   2  16       10.76        8.54      3.46 o
  -2   2  16       18.61       12.64      3.42 o
  -1   2  16       30.29       25.74      3.54 o
   0   2  16        3.71        3.13      2.34 o
   1   2  16       20.53       14.38      2.68 o
   2   2  16       46.25       44.44      5.76 o
   3   2  16        0.72        4.24      6.85 o
   4   2  16        2.35       -3.59      3.66 o
  -4   3  16       34.40       35.27      5.08 o
  -3   3  16       22.62       16.22      5.05 o
  -2   3  16       11.87        9.90      3.09 o
  -1   3  16       26.96       32.38      6.10 o
   0   3  16       18.01       13.10      3.54 o
   1   3  16        0.02        2.24      2.76 o
   2   3  16       47.99       38.54      5.30 o
   3   3  16        1.65        2.07     12.16 o
  -2   4  16        5.44        3.43      3.08 o
  -1   4  16        3.98        0.44      3.33 o
   0   4  16       46.79       44.14      5.54 o
   1   4  16       14.06        8.60      8.19 o
  -5   0  17        1.89       11.89      6.49 o
  -4   0  17       10.25        2.34      5.59 o
  -3   0  17       15.00        6.74      3.20 o
  -2   0  17        0.27        4.41      2.64 o
  -1   0  17       75.30       81.62      5.98 o
   0   0  17        0.02        0.88      2.85 o
   1   0  17       27.89       30.38      4.84 o
   2   0  17       11.11        9.57      4.06 o
   3   0  17        2.03        4.35      5.49 o
   4   0  17       15.00       12.80      8.29 o
  -5   1  17        2.06        9.69      4.55 o
  -4   1  17       35.24       31.09      6.67 o
  -3   1  17        3.71        2.18      2.04 o
  -2   1  17        1.98        2.53      2.10 o
  -1   1  17       11.70        8.52      2.26 o
   0   1  17       56.69       61.94      4.29 o
   1   1  17       36.48       44.91      4.80 o
   2   1  17        4.52        5.13      3.36 o
   3   1  17        2.86        9.23      3.66 o
   4   1  17        1.23       -1.95      3.78 o
  -5   2  17       15.62        8.98      4.60 o
  -4   2  17        8.13        8.39      7.93 o
  -3   2  17        6.36        2.73      4.20 o
  -2   2  17        5.59        6.83      3.17 o
  -1   2  17        6.27        7.86      3.47 o
   0   2  17       27.92       35.96      4.73 o
   1   2  17       40.76       46.99      5.00 o
   2   2  17       15.05       12.76      4.57 o
   3   2  17       10.39       13.69      5.41 o
  -3   3  17        1.48        3.90      3.29 o
  -2   3  17        5.36        1.95      3.76 o
  -1   3  17       12.29       12.35      4.15 o
   0   3  17       20.84       23.10      7.78 o
   1   3  17        7.47        6.88      4.39 o
   2   3  17        5.32        2.10      3.89 o
  -5   0  18        0.11       -5.77      6.31 o
  -4   0  18       28.34       29.92      7.57 o
  -3   0  18       24.22       10.27      5.77 o
  -2   0  18        3.78        0.49      3.75 o
  -1   0  18       32.69       31.71      5.29 o
   0   0  18      100.88      100.66      8.01 o
   1   0  18        5.54       -0.97      4.69 o
   2   0  18       57.53       60.95      7.49 o
   3   0  18        0.03       -4.01      5.41 o
   4   0  18        2.68        0.15      7.21 o
  -5   1  18        0.19       -1.65      4.27 o
  -4   1  18        0.40       -0.92      4.78 o
  -3   1  18        2.64        6.98      3.02 o
  -2   1  18       10.19       17.90      3.12 o
  -1   1  18       24.20       27.89      3.88 o
   0   1  18       22.12       19.51      3.62 o
   1   1  18       14.40       13.06      3.25 o
   2   1  18        4.26       10.37      3.93 o
   3   1  18        6.96        8.12      3.83 o
  -4   2  18       22.70       23.07      7.57 o
  -3   2  18        6.32        7.49      3.16 o
  -2   2  18       14.47        8.50      3.38 o
  -1   2  18        1.75        1.83      2.80 o
   0   2  18       28.70       26.67      4.42 o
   1   2  18        5.06        8.54      4.29 o
   2   2  18        6.82        5.65      4.50 o
   3   2  18       20.99        8.49      6.25 o
  -2   3  18        6.03        2.34      6.49 o
  -1   3  18       18.04       14.52      4.51 o
   0   3  18       25.20       22.95      4.60 o
   1   3  18        2.45       10.69      4.01 o
  -4   0  19        2.77       10.63      7.39 o
  -3   0  19        0.06        4.51      4.69 o
  -2   0  19       34.57       51.71      7.93 o
  -1   0  19        0.45        7.71      4.49 o
   0   0  19       78.57      109.75     14.24 o
   1   0  19       26.28       26.86      5.86 o
   2   0  19       19.17       15.65      5.41 o
   3   0  19        6.16        1.64      5.02 o
  -4   1  19       39.91       47.17      6.48 o
  -3   1  19        0.12        1.98      4.71 o
  -2   1  19       12.26       11.96      3.38 o
  -1   1  19       47.76       52.18      5.53 o
   0   1  19       10.97       15.61      4.44 o
   1   1  19        1.78       -0.51      2.61 o
   2   1  19        9.86        5.41      4.80 o
  -3   2  19        6.92       11.21      4.45 o
  -2   2  19        6.58        6.09      3.62 o
  -1   2  19        0.09        1.08      3.78 o
   0   2  19       26.57       48.32     18.27 o
   1   2  19        0.55        0.58      4.42 o
   2   2  19        1.01       -2.97      6.10 o
  -3   0  20       29.16       17.12      7.39 o
  -2   0  20        0.59        8.27      4.85 o
  -1   0  20        7.43        1.91      5.28 o
   0   0  20       12.50       16.75      5.57 o
   1   0  20        9.57        9.81      4.80 o
   2   0  20        0.68        8.56      5.10 o
  -3   1  20        6.35        4.41      7.37 o
  -2   1  20        7.44        1.89      5.16 o
  -1   1  20       20.00       16.76      4.36 o
   0   1  20       13.60       15.76      4.76 o
   1   1  20       29.49       24.40      4.33 o
  -1   2  20        4.33        3.78      5.95 o
   0   2  20       12.10       17.84      9.55 o
  -1   0  21      143.98      162.73     12.16 o
   0   0  21        6.81       16.04      8.65 o
 
